# Supplementary material for: A rapid and efficient method for enriching mitochondrial DNA from plants
Source: Mitochondrial DNA B Resour. 2018 Feb 15;3(1):239–42. doi: 10.1080/23802359.2018.1438856 (PMC7800896; doi:10.1080/23802359.2018.1438856)
Supplement: Alan_Christensen_et_al_supplemental_content.zip [file TMDN_A_1438856_SM4547.zip]

Archive with 1 entries (1 files):
- Alan Christensen et al supplemental content.pdf
